# Supplementary material for: Integrated genome-based assessment of safety and probiotic characteristics of Lactiplantibacillus plantarum PMO 08 isolated from kimchi
Source: PLoS One. 2022 Oct 3;17(10):e0273986. doi: 10.1371/journal.pone.0273986 (PMC9529155; doi:10.1371/journal.pone.0273986)
Supplement: S2 Table — (XLSX) [file pone.0273986.s003.xlsx]

## Sheet: Sheet1 (2)
Carbohydrate metabolism	PMO08	WCFS1
01. Glycolysis / Gluconeogenesis
K00001 E1.1.1.1, adh; alcohol dehydrogenase [EC:1.1.1.1]	-	lp_2873, lp_1665, lp_0082
K00016 LDH, ldh; L-lactate dehydrogenase [EC:1.1.1.27]	PMO08__00526, PMO08__00667, PMO08__01121, PMO08__01253, PMO08__02634, PMO08__02832	lp_0537, lp_2349, lp_1101, lp_1245, lp_0350
K00134 GAPDH, gapA; glyceraldehyde 3-phosphate dehydrogenase (phosphorylating) [EC:1.2.1.12]	PMO08__00924	lp_0789
K00161 PDHA, pdhA; pyruvate dehydrogenase E1 component alpha subunit [EC:1.2.4.1]	PMO08__02828	lp_2154
K00162 PDHB, pdhB; pyruvate dehydrogenase E1 component beta subunit [EC:1.2.4.1]	PMO08__02829	lp_2153
K00382 DLD, lpd, pdhD; dihydrolipoamide dehydrogenase [EC:1.8.1.4]	PMO08__02831	lp_2151
K00627 DLAT, aceF, pdhC; pyruvate dehydrogenase E2 component (dihydrolipoamide acetyltransferase) [EC:2.3.1.12]	PMO08__02830	lp_2152
K00850 pfkA, PFK; 6-phosphofructokinase 1 [EC:2.7.1.11]	PMO08__03039	lp_1898
K00873 PK, pyk; pyruvate kinase [EC:2.7.1.40]	PMO08__03040	lp_1897
K00927 PGK, pgk; phosphoglycerate kinase [EC:2.7.2.3]	PMO08__00923	lp_0790
K01007 pps, ppsA; pyruvate, water dikinase [EC:2.7.9.2]	PMO08__03027	lp_1912
K01223 E3.2.1.86B, bglA; 6-phospho-beta-glucosidase [EC:3.2.1.86]	PMO08__00342, PMO08__01192, PMO08__01605, PMO08__01689, PMO08__01690, PMO08__01702, PMO08__02002, PMO08__02103, PMO08__02299, PMO08__02300	lp_2777, lp_2778, lp_1401, lp_0440, lp_3525, lp_3526, lp_3011, lp_3132, lp_3629, lp_3512, lp_0906
K01610 E4.1.1.49, pckA; phosphoenolpyruvate carboxykinase (ATP) [EC:4.1.1.49]	PMO08__01782	lp_3418
K01624 FBA, fbaA; fructose-bisphosphate aldolase, class II [EC:4.1.2.13]	PMO08__01275	lp_0330
K01689 ENO, eno; enolase [EC:4.2.1.11]	PMO08__00309, PMO08__00921, PMO08__03020	lp_0792, lp_1920
K01785 galM, GALM; aldose 1-epimerase [EC:5.1.3.3]	PMO08__00072, PMO08__00891, PMO08__01726	lp_0826, lp_1731, lp_3487
K01803 TPI, tpiA; triosephosphate isomerase (TIM) [EC:5.3.1.1]	PMO08__00922	lp_0791
K01810 GPI, pgi; glucose-6-phosphate isomerase [EC:5.3.1.9]	PMO08__02506	lp_2502
K01834 PGAM, gpmA; 2,3-bisphosphoglycerate-dependent phosphoglycerate mutase [EC:5.4.2.11]	PMO08__01043, PMO08__01974	lp_0597, lp_3170
K01835 pgm; phosphoglucomutase [EC:5.4.2.2]	PMO08__00945	lp_0764
K02777 crr; sugar PTS system EIIA component [EC:2.7.1.-]	PMO08__00843, PMO08__01695, PMO08__02106	lp_3520, lp_0884, lp_3008
K04072 adhE; acetaldehyde dehydrogenase / alcohol dehydrogenase [EC:1.2.1.10 1.1.1.1]	PMO08__01276, PMO08__01574	lp_3662
K25026 glk; glucokinase [EC:2.7.1.2]	PMO08__00211	lp_1573
02. Citrate cycle (TCA cycle)
K00161 PDHA, pdhA; pyruvate dehydrogenase E1 component alpha subunit [EC:1.2.4.1]	PMO08__02828	lp_2154
K00162 PDHB, pdhB; pyruvate dehydrogenase E1 component beta subunit [EC:1.2.4.1]	PMO08__02829	lp_2153
K00244 frdA; fumarate reductase flavoprotein subunit [EC:1.3.5.4]	PMO08__00653, PMO08__01359, PMO08__01722, PMO08__02006	lp_3491, lp_1113
K00382 DLD, lpd, pdhD; dihydrolipoamide dehydrogenase [EC:1.8.1.4]	PMO08__02831	lp_2151
K00627 DLAT, aceF, pdhC; pyruvate dehydrogenase E2 component (dihydrolipoamide acetyltransferase) [EC:2.3.1.12]	PMO08__02830	lp_2152
K01610 E4.1.1.49, pckA; phosphoenolpyruvate carboxykinase (ATP) [EC:4.1.1.49]	PMO08__01782	lp_3418
K01679 E4.2.1.2B, fumC, FH; fumarate hydratase, class II [EC:4.2.1.2]	PMO08__00654	lp_1112
K01958 PC, pyc; pyruvate carboxylase [EC:6.4.1.1]	PMO08__02838	lp_2136
03. Pentose phosphate pathway
K00033 PGD, gnd, gntZ; 6-phosphogluconate dehydrogenase [EC:1.1.1.44 1.1.1.343]	PMO08__00238, PMO08__00521	lp_1251, lp_1541
K00034 gdh; glucose 1-dehydrogenase [EC:1.1.1.47]	PMO08__02215	-
K00036 G6PD, zwf; glucose-6-phosphate 1-dehydrogenase [EC:1.1.1.49 1.1.1.363]	PMO08__02379	lp_2681
K00615 E2.2.1.1, tktA, tktB; transketolase [EC:2.2.1.1]	PMO08__00681, PMO08__01679	lp_1083, lp_3135, lp_3538
K00616 E2.2.1.2, talA, talB; transaldolase [EC:2.2.1.2]	PMO08__01678	lp_3539
K00850 pfkA, PFK; 6-phosphofructokinase 1 [EC:2.7.1.11]	PMO08__03039	lp_1898
K00852 rbsK, RBKS; ribokinase [EC:2.7.1.15]	PMO08__01576, PMO08__02718	lp_0500, lp_2251, lp_3660
K00874 kdgK; 2-dehydro-3-deoxygluconokinase [EC:2.7.1.45]	-	lp_0253
K00948 PRPS, prsA; ribose-phosphate pyrophosphokinase [EC:2.7.6.1]	PMO08__01163, PMO08__02817	lp_0471, lp_2166
K01621 xfp, xpk; xylulose-5-phosphate/fructose-6-phosphate phosphoketolase [EC:4.1.2.9 4.1.2.22]	PMO08__01667, PMO08__02397	lp_2659, lp_3551
K01624 FBA, fbaA; fructose-bisphosphate aldolase, class II [EC:4.1.2.13]	PMO08__01275	lp_0330
K01625 eda; 2-dehydro-3-deoxyphosphogluconate aldolase / (4S)-4-hydroxy-2-oxoglutarate aldolase [EC:4.1.2.14 4.1.3.42]	PMO08__01003	-
K01619 deoC, DERA; deoxyribose-phosphate aldolase [EC:4.1.2.4]	-	lp_0497
K01783 rpe, RPE; ribulose-phosphate 3-epimerase [EC:5.1.3.1]	PMO08__00165	lp_1621
K01807 rpiA; ribose 5-phosphate isomerase A [EC:5.3.1.6]	PMO08__01040, PMO08__01250	lp_0602, lp_0354
K01810 GPI, pgi; glucose-6-phosphate isomerase [EC:5.3.1.9]	PMO08__02506	lp_2502
K01835 pgm; phosphoglucomutase [EC:5.4.2.2]	PMO08__00945	lp_0764
K07404 pgl; 6-phosphogluconolactonase [EC:3.1.1.31]	PMO08__02774	lp_2219
K25031 gntK; gluconokinase [EC:2.7.1.12]	PMO08__00522	lp_1250
04. Pentose and glucuronate interconversions
K00008 SORD, gutB; L-iditol 2-dehydrogenase [EC:1.1.1.14]	PMO08__01672	lp_3545
K00848 rhaB; rhamnulokinase [EC:2.7.1.5]	PMO08__01636	lp_3595
K00853 araB; L-ribulokinase [EC:2.7.1.16]	-	lp_3556
K00963 UGP2, galU, galF; UTP--glucose-1-phosphate uridylyltransferase [EC:2.7.7.9]	PMO08__00957	lp_0757
K01628 fucA; L-fuculose-phosphate aldolase [EC:4.1.2.17]	-	lp_3603
K01629 rhaD; rhamnulose-1-phosphate aldolase [EC:4.1.2.19]	PMO08__01639	lp_3592
K01783 rpe, RPE; ribulose-phosphate 3-epimerase [EC:5.1.3.1]	PMO08__00165	lp_1621
K01804 araA; L-arabinose isomerase [EC:5.3.1.4]	PMO08__01664	lp_3554
K03077 araD, ulaF, sgaE, sgbE; L-ribulose-5-phosphate 4-epimerase [EC:5.1.3.4]	PMO08__01663	lp_3555
K05352 tarJ; ribitol-5-phosphate 2-dehydrogenase (NADP+) [EC:1.1.1.405]	PMO08__03101	-
K21030 tarI; D-ribitol-5-phosphate cytidylyltransferase [EC:2.7.7.40]	PMO08__03102	lp_1816
K21680 E1.1.1.137; ribulose-5-phosphate 2-dehydrogenase [EC:1.1.1.137]	-	lp_1817
05. Fructose and mannose metabolism
K00008 SORD, gutB; L-iditol 2-dehydrogenase [EC:1.1.1.14]	PMO08__01672	lp_3545
K00009 mtlD; mannitol-1-phosphate 5-dehydrogenase [EC:1.1.1.17]	PMO08__01353	lp_0233
K00068 srlD; sorbitol-6-phosphate 2-dehydrogenase [EC:1.1.1.140]	PMO08__01579	lp_3623, lp_3657
K00847 E2.7.1.4, scrK; fructokinase [EC:2.7.1.4]	PMO08__01398, PMO08__01598, PMO08__01922	lp_0184, lp_3637
K00848 rhaB; rhamnulokinase [EC:2.7.1.5]	PMO08__01636	lp_3595
K00850 pfkA, PFK; 6-phosphofructokinase 1 [EC:2.7.1.11]	PMO08__03039	lp_1898
K01624 FBA, fbaA; fructose-bisphosphate aldolase, class II [EC:4.1.2.13]	-	lp_0166
K00882 fruK; 1-phosphofructokinase [EC:2.7.1.56]	PMO08__02876	lp_2096
K01624 FBA, fbaA; fructose-bisphosphate aldolase, class II [EC:4.1.2.13]	PMO08__01275	lp_0330
K01628 fucA; L-fuculose-phosphate aldolase [EC:4.1.2.17]	-	lp_3603
K01629 rhaD; rhamnulose-1-phosphate aldolase [EC:4.1.2.19]	PMO08__01639	lp_3592
K01803 TPI, tpiA; triosephosphate isomerase (TIM) [EC:5.3.1.1]	PMO08__00922	lp_0791
K01809 manA, MPI; mannose-6-phosphate isomerase [EC:5.3.1.8]	PMO08__02606	lp_2384
K01813 rhaA; L-rhamnose isomerase [EC:5.3.1.14]	PMO08__01638	lp_3593
K02768 fruB; fructose PTS system EIIA component [EC:2.7.1.202]	PMO08__01918	-
K02769 fruAb; fructose PTS system EIIB component [EC:2.7.1.202]	PMO08__01919	lp_0587
K02770 fruA; fructose PTS system EIIBC or EIIC component [EC:2.7.1.202]	PMO08__01920, PMO08__02875	lp_2097
K02781 srlB; glucitol/sorbitol PTS system EIIA component [EC:2.7.1.198]	PMO08__01584, PMO08__02775	lp_3652, lp_3618, lp_2218
K02782 srlE; glucitol/sorbitol PTS system EIIB component [EC:2.7.1.198]	PMO08__01583	lp_3619, lp_3653
K02783 srlA; glucitol/sorbitol PTS system EIIC component	PMO08__01582	lp_3654, lp_3620
K02793 manXa; mannose PTS system EIIA component [EC:2.7.1.191]	PMO08__01053	lp_0586
K02794 manX; mannose PTS system EIIAB component [EC:2.7.1.191]	PMO08__01052, PMO08__01058	lp_0575
K02795 manY; mannose PTS system EIIC component	PMO08__01057, PMO08__02647	lp_0576
K02796 manZ; mannose PTS system EIID component	PMO08__01056, PMO08__02648	lp_0577
K02798 cmtB; mannitol PTS system EIIA component [EC:2.7.1.197]	PMO08__01354	lp_0232
K02800 mtlA, cmtA; mannitol PTS system EIICBA or EIICB component [EC:2.7.1.197]	PMO08__01356	lp_0230
06. Galactose metabolism
K00849 galK; galactokinase [EC:2.7.1.6]	PMO08__01731	lp_3482
K00850 pfkA, PFK; 6-phosphofructokinase 1 [EC:2.7.1.11]	PMO08__03039	lp_1898
K00963 UGP2, galU, galF; UTP--glucose-1-phosphate uridylyltransferase [EC:2.7.7.9]	PMO08__00957	lp_0757
K00965 galT, GALT; UDPglucose--hexose-1-phosphate uridylyltransferase [EC:2.7.7.12]	PMO08__01733	lp_3480
K01182 IMA, malL; oligo-1,6-glucosidase [EC:3.2.1.10]	PMO08__01391, PMO08__01394, PMO08__02650	lp_3627
K01187 malZ; alpha-glucosidase [EC:3.2.1.20]	PMO08__01408, PMO08__01683	lp_0174, lp_0189, lp_0193, lp_3534, lp_3220
K01190 lacZ; beta-galactosidase [EC:3.2.1.23]	PMO08__01729, PMO08__01730	lp_3483, lp_3484
K01193 INV, sacA; beta-fructofuranosidase [EC:3.2.1.26]	PMO08__01396	lp_0187
K01784 galE, GALE; UDP-glucose 4-epimerase [EC:5.1.3.2]	PMO08__00996, PMO08__01732, PMO08__02866	lp_0709, lp_1200, lp_2105, lp_3481
K01785 galM, GALM; aldose 1-epimerase [EC:5.1.3.3]	PMO08__00072, PMO08__00891, PMO08__01726	lp_0826, lp_1731, lp_3487
K01835 pgm; phosphoglucomutase [EC:5.4.2.2]	PMO08__00945	lp_0764
K01854 glf; UDP-galactopyranose mutase [EC:5.4.99.9]	PMO08__00551, PMO08__00601	lp_1176, lp_1219
K02744 agaF; N-acetylgalactosamine PTS system EIIA component [EC:2.7.1.-]	-	lp_2647
K02773 gatA, sgcA; galactitol PTS system EIIA component [EC:2.7.1.200]	PMO08__01669	lp_3548, lp_3599
K02774 gatB, sgcB; galactitol PTS system EIIB component [EC:2.7.1.200]	PMO08__01670	lp_3547, lp_3600
K02775 gatC, sgcC; galactitol PTS system EIIC component	PMO08__01671	lp_3601, lp_3546
K07407 E3.2.1.22B, galA, rafA; alpha-galactosidase [EC:3.2.1.22]	PMO08__01728	lp_3485
K10984 agaB; galactosamine PTS system EIIB component [EC:2.7.1.-]	-	lp_2650
K10985 agaC; galactosamine PTS system EIIC component	-	lp_2649
K10986 agaD; galactosamine PTS system EIID component	-	lp_2648
K12308 bgaB, lacA; beta-galactosidase [EC:3.2.1.23]	PMO08__01743	lp_3469
K25026 glk; glucokinase [EC:2.7.1.2]	PMO08__00211	lp_1573
07. Ascorbate and aldarate metabolism
K02821 ulaC, sgaA; ascorbate PTS system EIIA or EIIAB component [EC:2.7.1.194]	PMO08__01006, PMO08__01675	lp_3542
K02822 ulaB, sgaB; ascorbate PTS system EIIB component [EC:2.7.1.194]	PMO08__01005, PMO08__01676	lp_3137, lp_3541
K03077 araD, ulaF, sgaE, sgbE; L-ribulose-5-phosphate 4-epimerase [EC:5.1.3.4]	PMO08__01663	lp_3555
K03475 ulaA, sgaT; ascorbate PTS system EIIC component	PMO08__01004, PMO08__01677	lp_3540
08. Starch and sucrose metabolism
K00688 PYG, glgP; glycogen phosphorylase [EC:2.4.1.1]	PMO08__01528	lp_0024
K00691 mapA; maltose phosphorylase [EC:2.4.1.8]	PMO08__00073, PMO08__01401	lp_0181, lp_1730
K00700 GBE1, glgB; 1,4-alpha-glucan branching enzyme [EC:2.4.1.18]	PMO08__01533	lp_0020
K00703 glgA; starch synthase [EC:2.4.1.21]	PMO08__01529, PMO08__01530	lp_0023
K00847 E2.7.1.4, scrK; fructokinase [EC:2.7.1.4]	PMO08__01398, PMO08__01598, PMO08__01922	lp_0184, lp_3637
K00963 UGP2, galU, galF; UTP--glucose-1-phosphate uridylyltransferase [EC:2.7.7.9]	PMO08__00957	lp_0757
K00975 glgC; glucose-1-phosphate adenylyltransferase [EC:2.7.7.27]	PMO08__01531, PMO08__01532	lp_0021, lp_0022
K01176 AMY, amyA, malS; alpha-amylase [EC:3.2.1.1] alpha-amylase [EC:3.2.1.1] | (RefSeq) AMY2A, AMY2, PA; amylase alpha 2A	-	lp_0179
K01182 IMA, malL; oligo-1,6-glucosidase [EC:3.2.1.10]	PMO08__01391, PMO08__01394, PMO08__02650	lp_3627
K01187 malZ; alpha-glucosidase [EC:3.2.1.20]	PMO08__01408, PMO08__01683	lp_0174, lp_0189, lp_0193, lp_3534, lp_3220
K01193 INV, sacA; beta-fructofuranosidase [EC:3.2.1.26]	PMO08__01396	lp_0187
K01208 cd, ma, nplT; cyclomaltodextrinase / maltogenic alpha-amylase / neopullulanase [EC:3.2.1.54 3.2.1.133 3.2.1.135]	PMO08__02317	lp_2757
K01223 E3.2.1.86B, bglA; 6-phospho-beta-glucosidase [EC:3.2.1.86]	PMO08__00342, PMO08__01192, PMO08__01605, PMO08__01689, PMO08__01690, PMO08__01702, PMO08__02002, PMO08__02103, PMO08__02299, PMO08__02300	lp_2777, lp_2778, lp_1401, lp_0440, lp_3525, lp_3526, lp_3011, lp_3132, lp_3629, lp_3512, lp_0906
K01226 treC; trehalose-6-phosphate hydrolase [EC:3.2.1.93]	PMO08__01336	lp_0263
K01810 GPI, pgi; glucose-6-phosphate isomerase [EC:5.3.1.9]	PMO08__02506	lp_2502
K01835 pgm; phosphoglucomutase [EC:5.4.2.2]	PMO08__00945	lp_0764
K01838 pgmB; beta-phosphoglucomutase [EC:5.4.2.6]	PMO08__01496, PMO08__01524	lp_0027, lp_0066
K02759 celC, chbA; cellobiose PTS system EIIA component [EC:2.7.1.196 2.7.1.205]	PMO08__00345, PMO08__00803, PMO08__02298	lp_2780, lp_0934, lp_1398
K02760 celA, chbB; cellobiose PTS system EIIB component [EC:2.7.1.196 2.7.1.205]	PMO08__00344, PMO08__02105, PMO08__02297	lp_3009, lp_1399, lp_2781
K02761 celB, chbC; cellobiose PTS system EIIC component	PMO08__00343, PMO08__00611, PMO08__00621, PMO08__01193, PMO08__01196, PMO08__01318, PMO08__01706, PMO08__02001, PMO08__02104, PMO08__03003	lp_0247, lp_3010, lp_3507, lp_1155, lp_1164, lp_1400, lp_0286, lp_0436, lp_0439
K02777 crr; sugar PTS system EIIA component [EC:2.7.1.-]	PMO08__00843, PMO08__01695, PMO08__02106	lp_3520, lp_0884, lp_3008
K02810 scrA, sacP, sacX, ptsS; sucrose PTS system EIIBCA or EIIBC component [EC:2.7.1.211]	PMO08__01397, PMO08__01693, PMO08__01932	lp_3219, lp_3522, lp_0185
K05342 treP; alpha,alpha-trehalose phosphorylase [EC:2.4.1.64]	PMO08__01686	-
K25026 glk; glucokinase [EC:2.7.1.2]	PMO08__00211	lp_1573
09. Amino sugar and nucleotide sugar metabolism
K00075 murB; UDP-N-acetylmuramate dehydrogenase [EC:1.3.1.98]	PMO08__00902	lp_0814
K00790 murA; UDP-N-acetylglucosamine 1-carboxyvinyltransferase [EC:2.5.1.7]	PMO08__01148, PMO08__02624	lp_0510, lp_2361
K00820 glmS, GFPT; glutamine---fructose-6-phosphate transaminase (isomerizing) [EC:2.6.1.16]	PMO08__00895	lp_0822
K00847 E2.7.1.4, scrK; fructokinase [EC:2.7.1.4]	PMO08__01398, PMO08__01598, PMO08__01922	lp_0184, lp_3637
K00849 galK; galactokinase [EC:2.7.1.6]	PMO08__01731	lp_3482
K00963 UGP2, galU, galF; UTP--glucose-1-phosphate uridylyltransferase [EC:2.7.7.9]	PMO08__00957	lp_0757
K00965 galT, GALT; UDPglucose--hexose-1-phosphate uridylyltransferase [EC:2.7.7.12]	PMO08__01733	lp_3480
K00975 glgC; glucose-1-phosphate adenylyltransferase [EC:2.7.7.27]	PMO08__01531, PMO08__01532	lp_0021, lp_0022
K01443 nagA, AMDHD2; N-acetylglucosamine-6-phosphate deacetylase [EC:3.5.1.25]	PMO08__01071	lp_0562
K01639 E4.1.3.3, nanA, NPL; N-acetylneuraminate lyase [EC:4.1.3.3]	-	lp_3568
K01784 galE, GALE; UDP-glucose 4-epimerase [EC:5.1.3.2]	PMO08__00996, PMO08__01732, PMO08__02866	lp_0709, lp_1200, lp_2105, lp_3481
K01788 nanE; N-acylglucosamine-6-phosphate 2-epimerase [EC:5.1.3.9]	PMO08__01659	lp_3571
K01791 wecB; UDP-N-acetylglucosamine 2-epimerase (non-hydrolysing) [EC:5.1.3.14]	PMO08__00604	lp_1173
K01809 manA, MPI; mannose-6-phosphate isomerase [EC:5.3.1.8]	PMO08__02606	lp_2384
K01810 GPI, pgi; glucose-6-phosphate isomerase [EC:5.3.1.9]	PMO08__02506	lp_2502
K01835 pgm; phosphoglucomutase [EC:5.4.2.2]	PMO08__00945	lp_0764
K01854 glf; UDP-galactopyranose mutase [EC:5.4.99.9]	PMO08__00551, PMO08__00601	lp_1176, lp_1219
K02564 nagB, GNPDA; glucosamine-6-phosphate deaminase [EC:3.5.99.6]	PMO08__01361	lp_0226
K02777 crr; sugar PTS system EIIA component [EC:2.7.1.-]	PMO08__00843, PMO08__01695, PMO08__02106	lp_3520, lp_0884, lp_3008
K02793 manXa; mannose PTS system EIIA component [EC:2.7.1.191]	PMO08__01053	lp_0586
K02794 manX; mannose PTS system EIIAB component [EC:2.7.1.191]	PMO08__01052, PMO08__01058	lp_0575
K02795 manY; mannose PTS system EIIC component	PMO08__01057, PMO08__02647	lp_0576
K02796 manZ; mannose PTS system EIID component	PMO08__01056, PMO08__02648	lp_0577
K02804 nagE; N-acetylglucosamine PTS system EIICBA or EIICB component [EC:2.7.1.193]	PMO08__02137, PMO08__02481	lp_2531, lp_2969
K03431 glmM; phosphoglucosamine mutase [EC:5.4.2.10]	PMO08__00896	lp_0820
K04042 glmU; bifunctional UDP-N-acetylglucosamine pyrophosphorylase / glucosamine-1-phosphate N-acetyltransferase [EC:2.7.7.23 2.3.1.157]	PMO08__01165	lp_0467
K07106 murQ; N-acetylmuramic acid 6-phosphate etherase [EC:4.2.1.126]	PMO08__01692, PMO08__01705	lp_3508, lp_3523
K12373 HEXA_B; hexosaminidase [EC:3.2.1.52]	PMO08__01590	lp_3645
K25026 glk; glucokinase [EC:2.7.1.2]	PMO08__00211	lp_1573
10. Pyruvate metabolism
K00016 LDH, ldh; L-lactate dehydrogenase [EC:1.1.1.27]	PMO08__00526, PMO08__00667, PMO08__01121, PMO08__01253, PMO08__02634, PMO08__02832	lp_0537, lp_2349, lp_1101, lp_1245, lp_0350
K00027 ME2, sfcA, maeA; malate dehydrogenase (oxaloacetate-decarboxylating) [EC:1.1.1.38]	PMO08__00664	lp_1105
K00158 E1.2.3.3, poxL; pyruvate oxidase [EC:1.2.3.3]	PMO08__00868, PMO08__00870, PMO08__01642, PMO08__01644, PMO08__02417	lp_3589, lp_0849, lp_0852, lp_2629, lp_3587
K00161 PDHA, pdhA; pyruvate dehydrogenase E1 component alpha subunit [EC:1.2.4.1]	PMO08__02828	lp_2154
K00162 PDHB, pdhB; pyruvate dehydrogenase E1 component beta subunit [EC:1.2.4.1]	PMO08__02829	lp_2153
K00244 frdA; fumarate reductase flavoprotein subunit [EC:1.3.5.4]	PMO08__00653, PMO08__01359, PMO08__01722, PMO08__02006	lp_3491, lp_1113
K00382 DLD, lpd, pdhD; dihydrolipoamide dehydrogenase [EC:1.8.1.4]	PMO08__02831	lp_2151
K00625 E2.3.1.8, pta; phosphate acetyltransferase [EC:2.3.1.8]	PMO08__00908	lp_0807
K00627 DLAT, aceF, pdhC; pyruvate dehydrogenase E2 component (dihydrolipoamide acetyltransferase) [EC:2.3.1.12]	PMO08__02830	lp_2152
K00656 E2.3.1.54, pflD; formate C-acetyltransferase [EC:2.3.1.54]	PMO08__01853	lp_3313
K00873 PK, pyk; pyruvate kinase [EC:2.7.1.40]	PMO08__03040	lp_1897
K00925 ackA; acetate kinase [EC:2.7.2.1]	PMO08__01296, PMO08__01376, PMO08__02727	lp_0210, lp_0310, lp_2242
K01007 pps, ppsA; pyruvate, water dikinase [EC:2.7.9.2]	PMO08__03027	lp_1912
K01512 acyP; acylphosphatase [EC:3.6.1.7]	PMO08__00229	lp_1554
K01610 E4.1.1.49, pckA; phosphoenolpyruvate carboxykinase (ATP) [EC:4.1.1.49]	PMO08__01782	lp_3418
K01679 E4.2.1.2B, fumC, FH; fumarate hydratase, class II [EC:4.2.1.2]	PMO08__00654	lp_1112
K01958 PC, pyc; pyruvate carboxylase [EC:6.4.1.1]	PMO08__02838	lp_2136
K01961 accC; acetyl-CoA carboxylase, biotin carboxylase subunit [EC:6.4.1.2 6.3.4.14]	PMO08__00117, PMO08__01049	lp_1678, lp_0590
K01962 accA; acetyl-CoA carboxylase carboxyl transferase subunit alpha [EC:6.4.1.2 2.1.3.15]	PMO08__00115, PMO08__01047	lp_0592, lp_1680
K01963 accD; acetyl-CoA carboxylase carboxyl transferase subunit beta [EC:6.4.1.2 2.1.3.15]	PMO08__00116, PMO08__01048	lp_0591, lp_1679
K02160 accB, bccP; acetyl-CoA carboxylase biotin carboxyl carrier protein	PMO08__00119, PMO08__01050, PMO08__01243	lp_0589, lp_1676, lp_0362
K03778 ldhA; D-lactate dehydrogenase [EC:1.1.1.28]	PMO08__00850, PMO08__02911	lp_2057
K04072 adhE; acetaldehyde dehydrogenase / alcohol dehydrogenase [EC:1.2.1.10 1.1.1.1]	PMO08__01276, PMO08__01574	lp_3662
K22212 mleA, mleS; malolactic enzyme [EC:4.1.1.101]	PMO08__00649	lp_1118
K22373 larA; lactate racemase [EC:5.1.2.1]	PMO08__01466	lp_0104
11. Glyoxylate and dicarboxylate metabolism
K00104 glcD; glycolate oxidase [EC:1.1.3.15]	PMO08__01314	lp_0291
K00382 DLD, lpd, pdhD; dihydrolipoamide dehydrogenase [EC:1.8.1.4]	PMO08__02831	lp_2151
K00600 glyA, SHMT; glycine hydroxymethyltransferase [EC:2.1.2.1]	PMO08__02613	lp_2375
K01091 gph; Hydrolase, haloacid dehalogenase-like family [EC: 3.1.3.18]	-	lp_0872, lp_1932
K00865 glxK, garK; glycerate 2-kinase [EC:2.7.1.165]	PMO08__01895	lp_3266
K01625 eda; 2-dehydro-3-deoxyphosphogluconate aldolase / (4S)-4-hydroxy-2-oxoglutarate aldolase [EC:4.1.2.14 4.1.3.42]	PMO08__01003	-
K01915 glnA, GLUL; glutamine synthetase [EC:6.3.1.2]	PMO08__00204	lp_1581
K02437 gcvH, GCSH; glycine cleavage system H protein	PMO08__01301, PMO08__02630	lp_2353, lp_0305
K03779 ttdA; L(+)-tartrate dehydratase alpha subunit [EC:4.2.1.32]	PMO08__00674	lp_1090
K03780 ttdB; L(+)-tartrate dehydratase beta subunit [EC:4.2.1.32]	PMO08__00675	lp_1089
K03781 katE, CAT, catB, srpA; catalase [EC:1.11.1.6]	PMO08__01653	lp_3578
12. Propanoate metabolism
K00016 LDH, ldh; L-lactate dehydrogenase [EC:1.1.1.27]	PMO08__00526, PMO08__00667, PMO08__01121, PMO08__01253, PMO08__02634, PMO08__02832	lp_0537, lp_2349, lp_1101, lp_1245, lp_0350
K00086 dhaT; 1,3-propanediol dehydrogenase [EC:1.1.1.202]	PMO08__02068	lp_3051
K00382 DLD, lpd, pdhD; dihydrolipoamide dehydrogenase [EC:1.8.1.4]	PMO08__02831	lp_2151
K00625 E2.3.1.8, pta; phosphate acetyltransferase [EC:2.3.1.8]	PMO08__00908	lp_0807
K00656 E2.3.1.54, pflD; formate C-acetyltransferase [EC:2.3.1.54]	PMO08__01853	lp_3313
K00925 ackA; acetate kinase [EC:2.7.2.1]	PMO08__01296, PMO08__01376, PMO08__02727	lp_0210, lp_0310, lp_2242
K01961 accC; acetyl-CoA carboxylase, biotin carboxylase subunit [EC:6.4.1.2 6.3.4.14]	PMO08__00117, PMO08__01049	lp_1678, lp_0590
K01962 accA; acetyl-CoA carboxylase carboxyl transferase subunit alpha [EC:6.4.1.2 2.1.3.15]	PMO08__00115, PMO08__01047	lp_0592, lp_1680
K01963 accD; acetyl-CoA carboxylase carboxyl transferase subunit beta [EC:6.4.1.2 2.1.3.15]	PMO08__00116, PMO08__01048	lp_0591, lp_1679
K02160 accB, bccP; acetyl-CoA carboxylase biotin carboxyl carrier protein	PMO08__00119, PMO08__01050, PMO08__01243	lp_0589, lp_1676, lp_0362
13. Butanoate metabolism
K00135 gabD; succinate-semialdehyde dehydrogenase / glutarate-semialdehyde dehydrogenase [EC:1.2.1.16 1.2.1.79 1.2.1.20]	PMO08__02036	lp_3092
K00244 frdA; fumarate reductase flavoprotein subunit [EC:1.3.5.4]	PMO08__00653, PMO08__01359, PMO08__01722, PMO08__02006	lp_3491, lp_1113
K00656 E2.3.1.54, pflD; formate C-acetyltransferase [EC:2.3.1.54]	PMO08__01853	lp_3313
K01574 adc; acetoacetate decarboxylase [EC:4.1.1.4]	PMO08__01499	-
K01575 alsD, budA, aldC; acetolactate decarboxylase [EC:4.1.1.5]	PMO08__02936	lp_2030
K01580 E4.1.1.15, gadB, gadA, GAD; glutamate decarboxylase [EC:4.1.1.15]	PMO08__01780	lp_3420
K01641 HMGCS; hydroxymethylglutaryl-CoA synthase [EC:2.3.3.10]	PMO08__02903	lp_2067
K01652 E2.2.1.6L, ilvB, ilvG, ilvI; acetolactate synthase I/II/III large subunit [EC:2.2.1.6]	PMO08__00744	lp_1005
K04072 adhE; acetaldehyde dehydrogenase / alcohol dehydrogenase [EC:1.2.1.10 1.1.1.1]	PMO08__01276, PMO08__01574	lp_3662
14. C5-Branched dibasic acid metabolism
K01575 alsD, budA, aldC; acetolactate decarboxylase [EC:4.1.1.5]	PMO08__02936	lp_2030
K01652 E2.2.1.6L, ilvB, ilvG, ilvI; acetolactate synthase I/II/III large subunit [EC:2.2.1.6]	PMO08__00744	lp_1005
15. Inositol phosphate metabolism
K00010 iolG; myo-inositol 2-dehydrogenase / D-chiro-inositol 1-dehydrogenase [EC:1.1.1.18 1.1.1.369]	-	lp_3605, lp_3606, lp_3608, lp_3612
K01092 E3.1.3.25, IMPA, suhB; myo-inositol-1(or 4)-monophosphatase [EC:3.1.3.25]	PMO08__02834	lp_2147
K01803 TPI, tpiA; triosephosphate isomerase (TIM) [EC:5.3.1.1]	PMO08__00922	lp_0791
K22230 iolU; scyllo-inositol 2-dehydrogenase (NADP+) [EC:1.1.1.-]	PMO08__02432	-

## Sheet: Sheet1 (3)
	Carbohydrate metabolism
		PMO08	LGG
	01. Glycolysis / Gluconeogenesis
	K01006 ppdK; pyruvate, orthophosphate dikinase [EC:2.7.9.1]	-	LGG_02351
	K01007 pps, ppsA; pyruvate, water dikinase [EC:2.7.9.2]	PMO08__03027	-
	K04041 fbp3; fructose-1,6-bisphosphatase III [EC:3.1.3.11]	-	LGG_02032
	K02791 malX; maltose/glucose PTS system EIICB component [EC:2.7.1.199 2.7.1.208]	-	LGG_02702
	02. Citrate cycle (TCA cycle)
	K00244 frdA; fumarate reductase flavoprotein subunit [EC:1.3.5.4]	PMO08__00653, PMO08__01359, PMO08__01722, PMO08__02006	-
	03. Pentose phosphate pathway
	K00874 kdgK; 2-dehydro-3-deoxygluconokinase [EC:2.7.1.45]	-	LGG_00053, LGG_00060
	K01619 deoC, DERA; deoxyribose-phosphate aldolase [EC:4.1.2.4]	-	LGG_00321
	K01839 deoB; phosphopentomutase [EC:5.4.2.7]	-	LGG_00322, LGG_00427
	K04041 fbp3; fructose-1,6-bisphosphatase III [EC:3.1.3.11]	-	LGG_02032
	K17467 dgaD; D-glucosaminate PTS system EIID component	-	LGG_02745
	04. Pentose and glucuronate interconversions
	K00008 SORD, gutB; L-iditol 2-dehydrogenase [EC:1.1.1.14]	PMO08__01672	-
	K00040 uxuB; fructuronate reductase [EC:1.1.1.57]	-	LGG_00057
	K00854 xylB, XYLB; xylulokinase [EC:2.7.1.17]	-	LGG_02743, LGG_00192
	K01195 uidA, GUSB; beta-glucuronidase [EC:3.2.1.31]	-	LGG_00050
	K01628 fucA; L-fuculose-phosphate aldolase [EC:4.1.2.17]	-	LGG_02681
	K01686 uxuA; mannonate dehydratase [EC:4.2.1.8]	-	LGG_00056
	K01802 E5.2.1.8; peptidylprolyl isomerase [EC:5.2.1.8]	-	LGG_00054
	K01804 araA; L-arabinose isomerase [EC:5.3.1.4]	PMO08__01664	-
	K01818 fucI; L-fucose/D-arabinose isomerase [EC:5.3.1.25 5.3.1.3]	-	LGG_02685
	K03078 ulaD, sgaH, sgbH; 3-dehydro-L-gulonate-6-phosphate decarboxylase [EC:4.1.1.85]	-	LGG_02728
	K03079 ulaE, sgaU, sgbU; L-ribulose-5-phosphate 3-epimerase [EC:5.1.3.22]	-	LGG_02725
	K05352 tarJ; ribitol-5-phosphate 2-dehydrogenase (NADP+) [EC:1.1.1.405]	PMO08__03101	-
	K21030 tarI; D-ribitol-5-phosphate cytidylyltransferase [EC:2.7.7.40]	PMO08__03102	-
	05. Fructose and mannose metabolism
	K00008 SORD, gutB; L-iditol 2-dehydrogenase [EC:1.1.1.14]	PMO08__01672	-
	K01628 fucA; L-fuculose-phosphate aldolase [EC:4.1.2.17]	-	LGG_02681
	K01818 fucI; L-fucose/D-arabinose isomerase [EC:5.3.1.25 5.3.1.3]	-	LGG_02685
	K04041 fbp3; fructose-1,6-bisphosphatase III [EC:3.1.3.11]	-	LGG_02032
	K17195 alsE; D-allulose-6-phosphate 3-epimerase [EC:5.1.3.-]	-	LGG_00399
	06. Galactose metabolism
	K00917 lacC; tagatose 6-phosphate kinase [EC:2.7.1.144]	-	LGG_00664, LGG_00341
	K01187 malZ; alpha-glucosidase [EC:3.2.1.20]	PMO08__01408, PMO08__01683	-
	K01190 lacZ; beta-galactosidase [EC:3.2.1.23]	PMO08__01729, PMO08__01730	-
	K01220 E3.2.1.85, lacG; 6-phospho-beta-galactosidase [EC:3.2.1.85]	-	LGG_00651
	K01635 lacD; tagatose 1,6-diphosphate aldolase [EC:4.1.2.40]	-	LGG_00665, LGG_02575
	K01684 dgoD; galactonate dehydratase [EC:4.2.1.6]	-	LGG_02664
	K01819 E5.3.1.26, lacA, lacB; galactose-6-phosphate isomerase [EC:5.3.1.26]	-	LGG_00667, LGG_00666
	K02082 agaS; D-galactosamine 6-phosphate deaminase/isomerase [EC:3.5.99.-]	-	LGG_00333
	K02786 lacF; lactose PTS system EIIA component [EC:2.7.1.207]	-	LGG_00652
	K02788 lacE; lactose PTS system EIICB component [EC:2.7.1.207]	-	LGG_00649
	K12111 ebgA; evolved beta-galactosidase subunit alpha [EC:3.2.1.23]	-	LGG_00470
	07. Ascorbate and aldarate metabolism
	K01195 uidA, GUSB; beta-glucuronidase [EC:3.2.1.31]	-	LGG_00050
	K03078 ulaD, sgaH, sgbH; 3-dehydro-L-gulonate-6-phosphate decarboxylase [EC:4.1.1.85]	-	LGG_02728
	K03079 ulaE, sgaU, sgbU; L-ribulose-5-phosphate 3-epimerase [EC:5.1.3.22]	-	LGG_02725
	K03476 ulaG; L-ascorbate 6-phosphate lactonase [EC:3.1.1.-]	-	LGG_02733
	08. Starch and sucrose metabolism
	K01187 malZ; alpha-glucosidase [EC:3.2.1.20]	PMO08__01408, PMO08__01683	-
	K01232 glvA; maltose-6'-phosphate glucosidase [EC:3.2.1.122]	-	LGG_02701
	K02791 malX; maltose/glucose PTS system EIICB component [EC:2.7.1.199 2.7.1.208]	-	LGG_02702
	K05342 treP; alpha,alpha-trehalose phosphorylase [EC:2.4.1.64]	PMO08__01686	-
	K05349 bglX; beta-glucosidase [EC:3.2.1.21]	-	LGG_00685
	K05350 bglB; beta-glucosidase [EC:3.2.1.21]	-	LGG_00650
	09. Amino sugar and nucleotide sugar metabolism
	K01207 nagZ; beta-N-acetylhexosaminidase [EC:3.2.1.52]	-	LGG_00434
	K01788 nanE; N-acylglucosamine-6-phosphate 2-epimerase [EC:5.1.3.9]	PMO08__01659	-
	K02791 malX; maltose/glucose PTS system EIICB component [EC:2.7.1.199 2.7.1.208]	-	LGG_02702
	K02804 nagE; N-acetylglucosamine PTS system EIICBA or EIICB component [EC:2.7.1.193]	PMO08__02137, PMO08__02481	-
	K12373 HEXA_B; hexosaminidase [EC:3.2.1.52]	PMO08__01590	-
	10. Pyruvate metabolism
	K00244 frdA; fumarate reductase flavoprotein subunit [EC:1.3.5.4]	PMO08__00653, PMO08__01359, PMO08__01722, PMO08__02006	-
	K01006 ppdK; pyruvate, orthophosphate dikinase [EC:2.7.9.1]	-	LGG_02351
	K01007 pps, ppsA; pyruvate, water dikinase [EC:2.7.9.2]	PMO08__03027	-
	K01571 oadA; oxaloacetate decarboxylase (Na+ extruding) subunit alpha [EC:7.2.4.2]	-	LGG_01912
	K01839 deoB; phosphopentomutase [EC:5.4.2.7]	-	LGG_01839
	K20509 madB, oadB, gcdB, mmdB; carboxybiotin decarboxylase [EC:7.2.4.1]	-	LGG_01918
	K22373 larA; lactate racemase [EC:5.1.2.1]	PMO08__01466	-
	11. Glyoxylate and dicarboxylate metabolism
	K00104 glcD; glycolate oxidase [EC:1.1.3.15]	PMO08__01314	LGG_02329
	K00382 DLD, lpd, pdhD; dihydrolipoamide dehydrogenase [EC:1.8.1.4]	PMO08__02831	LGG_01323
	K00600 glyA, SHMT; glycine hydroxymethyltransferase [EC:2.1.2.1]	PMO08__02613	LGG_01174
	K00626 ACAT, atoB; acetyl-CoA C-acetyltransferase [EC:2.3.1.9]	-	LGG_01839
	K01091 gph; Hydrolase, haloacid dehalogenase-like family [EC: 3.1.3.18]	-	LGG_00740
	K00865 glxK, garK; glycerate 2-kinase [EC:2.7.1.165]	PMO08__01895	-
	K02437 gcvH, GCSH; glycine cleavage system H protein	PMO08__01301, PMO08__02630	-
	K03779 ttdA; L(+)-tartrate dehydratase alpha subunit [EC:4.2.1.32]	PMO08__00674	-
	K03780 ttdB; L(+)-tartrate dehydratase beta subunit [EC:4.2.1.32]	PMO08__00675	-
	K03781 katE, CAT, catB, srpA; catalase [EC:1.11.1.6]	PMO08__01653	-
	K22133 AAE3; oxalate---CoA ligase [EC:6.2.1.8]	-	LGG_02436
	12. Propanoate metabolism
	K00086 dhaT; 1,3-propanediol dehydrogenase [EC:1.1.1.202]	PMO08__02068	-
	K00140 mmsA, iolA, ALDH6A1; malonate-semialdehyde dehydrogenase (acetylating) / methylmalonate-semialdehyde dehydrogenase [EC:1.2.1.18 1.2.1.27]	-	LGG_00262
	K19745 acuI; acrylyl-CoA reductase (NADPH) [EC:1.3.1.-]	-	LGG_00692
	13. Butanoate metabolism
	K00244 frdA; fumarate reductase flavoprotein subunit [EC:1.3.5.4]	PMO08__00653, PMO08__01359, PMO08__01722, PMO08__02006	-
	K00626 ACAT, atoB; acetyl-CoA C-acetyltransferase [EC:2.3.1.9]	-	LGG_01839
	K20509 madB, oadB, gcdB, mmdB; carboxybiotin decarboxylase [EC:7.2.4.1]	-	LGG_01918
	K23351 gcdC, mmdC; glutaconyl-CoA/methylmalonyl-CoA decarboxylase subunit gamma	-	LGG_01919
	14. C5-Branched dibasic acid metabolism
	15. Inositol phosphate metabolism
	K00010 iolG; myo-inositol 2-dehydrogenase / D-chiro-inositol 1-dehydrogenase [EC:1.1.1.18 1.1.1.369]	-	LGG_00266, LGG_00267
	K00140 mmsA, iolA, ALDH6A1; malonate-semialdehyde dehydrogenase (acetylating) / methylmalonate-semialdehyde dehydrogenase [EC:1.2.1.18 1.2.1.27]	-	LGG_00262
	K22230 iolU; scyllo-inositol 2-dehydrogenase (NADP+) [EC:1.1.1.-]	PMO08__02432	-
	K03335 iolE; inosose dehydratase [EC:4.2.1.44]	-	LGG_00268
	K03336 iolD; 3D-(3,5/4)-trihydroxycyclohexane-1,2-dione acylhydrolase (decyclizing) [EC:3.7.1.22]	-	LGG_00265
	K03337 iolB; 5-deoxy-glucuronate isomerase [EC:5.3.1.30]	-	LGG_00263
	K03338 iolC; 5-dehydro-2-deoxygluconokinase [EC:2.7.1.92]	-	LGG_00264
	K03339 iolJ; 6-phospho-5-dehydro-2-deoxy-D-gluconate aldolase [EC:4.1.2.29]	-	LGG_00269
	K06606 iolI; 2-keto-myo-inositol isomerase [EC:5.3.99.11]	-	LGG_00271
